# Supplementary material for: Psychological wellbeing and social emotional competence of Chinese children and adolescents in the post-pandemic era: patterns, determinants, and interrelations
Source: Front Public Health. 2025 Nov 18;13:1677632. doi: 10.3389/fpubh.2025.1677632 (PMC12668964; doi:10.3389/fpubh.2025.1677632)
Supplement: Supplementary file 4 [file Data_Sheet_4.zip]

Archive with 31 entries (30 files):
- Supplementary Material 4/
- Supplementary Material 4/Student 1-1A_Anonymized.docx
- Supplementary Material 4/Student 1-1B_Anonymized.docx
- Supplementary Material 4/Student 1-2C_Anonymized.docx
- Supplementary Material 4/Student 1-2D_Anonymized.docx
- Supplementary Material 4/Student 1-3A_Anonymized.docx
- Supplementary Material 4/Student 1-3B_Anonymized.docx
- Supplementary Material 4/Student 2-3_Anonymized.docx
- Supplementary Material 4/Student 2-4_Anonymized.docx
- Supplementary Material 4/Student 2-5_Anonymized.docx
- Supplementary Material 4/Student 2-6_Anonymized.docx
- Supplementary Material 4/Student 3-1_Anonymized.docx
- Supplementary Material 4/Student 3-2_Anonymized.docx
- Supplementary Material 4/Student 3-3_Anonymized.docx
- Supplementary Material 4/Student 3-4_Anonymized.docx
- Supplementary Material 4/Student 3-5_Anonymized.docx
- Supplementary Material 4/Student 3-6_Anonymized.docx
- Supplementary Material 4/Student 4-2_Anonymized.docx
- Supplementary Material 4/Student 4-3_Anonymized.docx
- Supplementary Material 4/Student 4-4_Anonymized.docx
- Supplementary Material 4/Student 4-5_Anonymized.docx
- Supplementary Material 4/Student 4-6_Anonymized.docx
- Supplementary Material 4/Student 5-1_Anonymized.docx
- Supplementary Material 4/Student 5-2_Anonymized.docx
- Supplementary Material 4/Student 5-3_Anonymized.docx
- Supplementary Material 4/Student 5-4_Anonymized.docx
- Supplementary Material 4/Student 5-5_Anonymized.docx
- Supplementary Material 4/Student 5-6_Anonymized.docx
- Supplementary Material 4/Student_2-1_Anonymized.docx
- Supplementary Material 4/Student_2-2_Anonymized.docx
- Supplementary Material 4/Student_4-1_Anonymized.docx
